# Supplementary material for: Expression of posterior Hox genes and opisthosomal appendage development in a mygalomorph spider
Source: Dev Genes Evol. 2023 Jul 27;233(2):107–21. doi: 10.1007/s00427-023-00707-9 (PMC10746769; doi:10.1007/s00427-023-00707-9)
Supplement: Supplementary file 2 — (NEX 38 kb) [file 427_2023_707_MOESM2_ESM.nex]

#NEXUS
[!Created by MacVector on Sep 26 2021 at 16:42:27.]

BEGIN DATA;
	DIMENSIONS NTAX=34 NCHAR=679;
 	FORMAT MISSING=X GAP=- INTERLEAVE DATATYPE=PROTEIN;
MATRIX
Cs_AbdB_new                       -----------------------MMN---------------------------------- [3]
Cs_abdA_new                       -----------------------MSSNSFMD-S--FL-GSKYASDAVS--SAAAL-QG-- [28]
Cs_abdA_Wim                       -----------------------MEGV-L---------GSKFPSDPT---------PT-- [16]
Cs_AbdB_Wim                       -----------------------MKINWFGAGEEEPFPS--------------------- [16]
Cs_Ubx1_complete                  -----------------------MN-SYFEQ-S--GFYNGQSAA----------E-QS-- [20]
Cs_Antp_new                       MS-----------------------SYY-TN-----SYM----HDLRS--PGGVE----- [20]
Cs_Antp_Wim                       MSST-------------------MTSYY-NT-P--GPYL----TDMRN--GSNDPSQHYN [31]
Cs_Ubx2                           -----------------------MQYQY-DN-P----YGSMMW----------AD-NY-- [18]
Pt_abdA_XP_015922000              -----------------------MTSN-FME-G--VL-GSKFPPDPT---------SS-- [21]
Pt_abdA__XP_015930560             -----------------------MSSNSFMD-S--FL-GSKYASDAVS--SAAAL-QS-- [28]
Pt_abdB_A                         -----------------------MLALLQAE-P--------------------------- [9]
Pt_abdB_B                         -----------------------MKINWFTEEE--GFQT---ATEAS-------I-RPS- [23]
Pt_Antp_A                         MKLED-----------SSHC--SMTSYY-NA-P--GPYL----TDIRN--GGNDQQQHYN [37]
Pt_Antp_B                         MS-----------------------SYY-TN-----SYI----PDLRS--PGGVE----- [20]
Pt_Ftz                            -----------------------MPCNL-TP-P----QPDKTP-----P----------- [15]
Pt_Ubx_A                          -----------------------MMNTYFEQ-G--GFYNGSAATA-------AEP-QS-- [24]
Pt_Ubx_B                          -----------------------MMNSYFEQ-S--GFYNGQSAA----------E-QS-- [21]
Pt-ftz                            -----------------------MPCNL-TP-P----QPDKTP-----P----------- [15]
Pp_abdA_c95590                    -----------------------MSSNTFMD-S--FL-NSKYASDAVS--PAAAL-QG-- [28]
Pp_abdA_c104286                   -----------------------SSN--FME-G--VL-GSKFGSEASPPSAAAAL-SS-- [28]
Pp_Antp_c103414_prt               MT-----------------------AYF-NG-----PYL----SDIRN--GGD-QH--YN [22]
Pp_Antp_c105467_g2_i2             MS-----------------------SYY-TN-----SYM----PDMRT--GGGVE----- [20]
Pp_AbdB2_c97115                   -----------------------MNGNSLYEDP--NR-S---SVDLT-------N-A--- [20]
Pp_AbdB1_c106591                  -----------------------MVLLYLQAEPGT---S--------------------- [13]
Pp_Ubx_c109150_prt                -----------------------MMNSYFEN-S--GFYNGQSGV---------SE-QS-- [22]
Pp-Ubx_MP_NT                      -----------------------M-NTYFEQ-S--GFYNGQSAA----------E-QS-- [20]
Ag_AbdA1_TRINITY_DN79526_c1_g2_i6 HIRGVKAGPF-LKIFLTGHYEVKMSSN-FMD-T--FL-GNKYATDAVS-----SL-SG-- [46]
Ag_AbdA2_gesamt                   -----------------------PSQF-F------------------------------- [5]
Ag_AbdB1_TRINITY_DN77332_c0_g2_i1 -----------------------MMN---------------------------------- [3]
Ag_AbdB2_TRINITY_DN47292_c0_g1_i1 -----------------------GV----------------------------------- [2]
Ag_Antp1_TRINITY_DN75690_c2_g1_i2 MS-----------------------SYF-NG-----PYL----TDIRN--GGGEQQP-QQ [24]
Ag_Antp2_gesamt                   VH-----------------------T---------------------------------- [3]
Ag_Ubx1_TRINITY_DN82983_c3_g1_i4  -----------------------MMNTYFEQ-S--GFYNGQGSAA-------ATD-QP-- [24]
Ag_Ubx2_TRINITY_DN59883_c0_g1_i1  EGRKQQQ-RGQVEV--------YMMNSYFEQ-S--GFYNGQAAAAAA----AAAE-QP-- [41]

Cs_AbdB_new                       ------------G----------SLYEETS-NSRSSV-EVVQPAV---------SSGPL- [29]
Cs_abdA_new                       ----------YG-------------------------------------H---H-PQHR- [36]
Cs_abdA_Wim                       ----------YG-----------------------------------------H-SQHR- [23]
Cs_AbdB_Wim                       ----GATAEAMNGG---------TGYEDSA-T-RNGS-EA-------T---GA-TLQPL- [48]
Cs_Ubx1_complete                  ----------YR-----------------------------------------F-TQGL- [27]
Cs_Antp_new                       ---------QYNGQPIHNQPNG-DMCDQ------GQR-QYIQPPY-ASSPVQGN-THPR- [60]
Cs_Antp_Wim                       PPSI---------------QNG-DSCD--------QR-QYMQPQY-ASSPVQGA-TYPR- [63]
Cs_Ubx2                           ----------KK-----------------------------------------L-YEILW [26]
Pt_abdA_XP_015922000              ----------Y--------------------------------------------GQHR- [26]
Pt_abdA__XP_015930560             ----------YG-------------------------------------H---H-PQHR- [36]
Pt_abdB_A                         -------STMMNG----------SLYEETS-NSRSSV-EVVQSA----------NTGPL- [39]
Pt_abdB_B                         -LLPSSTGESMNGSS------G-GLYEESN-TSRISGGEA-TPNNGSS---TG-LQQPL- [68]
Pt_Antp_A                         PPSI---------------QNG-DSCD--------QR-QYMQPQY-ASSPVQGA-TYPR- [69]
Pt_Antp_B                         ---------QYNGQPVHNQPNG-DMCDQ------GQR-QYIQPQY-ASSPVQGA-TYPR- [60]
Pt_Ftz                            --------------------------------------------------YDLS-SYCA- [23]
Pt_Ubx_A                          ----------YR-----------------------------------------F-PQSL- [31]
Pt_Ubx_B                          ----------YR-----------------------------------------F-PQGL- [28]
Pt-ftz                            --------------------------------------------------YDLS-SYCA- [23]
Pp_abdA_c95590                    ----------YS-------------------------------------H------QHR- [34]
Pp_abdA_c104286                   ----------YG-------------------------------------PTAAA-AQHR- [39]
Pp_Antp_c103414_prt               GQSVHNGQAMHNGQSMCAQQNGEDSCD--------QR-QYMQPQY-AGSPAQGA-TYPR- [70]
Pp_Antp_c105467_g2_i2             ---------TYNGQPVQ--ANG-DLCDQ------SQR-QYIQPQY-ASSPVQGA-TYPR- [58]
Pp_AbdB2_c97115                   -LAVTT--------T----------------------TSL-LPP-STT---PG-VQQPL- [42]
Pp_AbdB1_c106591                  ---QAKCSGMMNG----------TLYEDTSNNSRSSV-EVVQQQS-QS---SSLQTGPL- [54]
Pp_Ubx_c109150_prt                ----------YR-----------------------------------------F-PQGL- [29]
Pp-Ubx_MP_NT                      ----------YR-----------------------------------------F-PQGL- [27]
Ag_AbdA1_TRINITY_DN79526_c1_g2_i6 ----------YG-----------------------------------------H-PQHR- [53]
Ag_AbdA2_gesamt                   ------------------------------------------------------------ [5]
Ag_AbdB1_TRINITY_DN77332_c0_g2_i1 ------------G----------SLYEETS-DSRSSV-EVVQPSQ-QS----SIQQGPL- [33]
Ag_AbdB2_TRINITY_DN47292_c0_g1_i1 -----------------------------------------DPA-SST------------ [8]
Ag_Antp1_TRINITY_DN75690_c2_g1_i2 -----QQQQHYNGQQMHNQPNG-DSCD--------QR-QYLQPQY-ASSPAQGA-TYPR- [66]
Ag_Antp2_gesamt                   ------------------QPNG-ELCDQ------SQR-QYIQPQY-ASSPAQGA-TYPR- [34]
Ag_Ubx1_TRINITY_DN82983_c3_g1_i4  ----------YR-----------------------------------------F-AQGL- [31]
Ag_Ubx2_TRINITY_DN59883_c0_g1_i1  ----------YR-----------------------------------------F-PQGL- [48]

Cs_AbdB_new                       HI-PAKRVSS--------LA------------V-TPAYG-HPECGV-------------- [52]
Cs_abdA_new                       MY-PYGSLS--------PQSSVAV--------SGTL-YYT-SN----------------- [60]
Cs_abdA_Wim                       MY-PYVSLS--------PQSSMSV--------TGNL-YYT-SN----------------- [47]
Cs_AbdB_Wim                       HI-PAKRPTP--------TD------------LAVT-YAA-ADCD--------------- [70]
Cs_Ubx1_complete                  LVPPYP-PQ--------A--GAPRSTEGAAAGPASA-YAA-VD----------------- [57]
Cs_Antp_new                       FP-PYDRLEIRPITSS-PNS-PSP--------PG-Q-YYG-NPCNLAP--PGPPL----P [100]
Cs_Antp_Wim                       FP-PFDRFEIRPINAHSDDS-QSP--------PG-H-YYT-Q-CSES----QNNL----P [101]
Cs_Ubx2                           LES----------------------------------YYS-------------------- [32]
Pt_abdA_XP_015922000              MY-PYVSLS--------PQSSMSV--------SGNL-YYT-SN----------------- [50]
Pt_abdA__XP_015930560             MY-PYGSLS--------PQSSVAV--------SGTL-YYT-TN----------------- [60]
Pt_abdB_A                         HI-PAKRVQA--------TS------------LAVSAYG-HSDCGGVV--EGAGGALGGA [75]
Pt_abdB_B                         HI-PAKRLTP--------NSSNN---------LAVT-YAAPTDCGG-------------- [95]
Pt_Antp_A                         FP-PYDRLEIRPITAHSDDS-QSP--------PG-H-YYT-Q-CSQS----QGNM----P [107]
Pt_Antp_B                         FP-PYDRLEIRPITSS-PNS-PSP--------PG-Q-YYG-NPCNQAP--PGPPL----P [100]
Pt_Ftz                            T-PRYGSLSN-----------LTV--------SHNP-YDI-GECNQTF--YG-------- [51]
Pt_Ubx_A                          LVPPYG-QG--------PTPRNAHEST--------P-YAD-A------------------ [54]
Pt_Ubx_B                          LVPPYP-PQ--------P--SSARSNPAAHDNSAAS-YAA-VD----------------- [58]
Pt-ftz                            T-PRYGSLSN-----------LTV--------SHNP-YDI-GECNQTF--YG-------- [51]
Pp_abdA_c95590                    MY-PYGSLS--------PQSSVAV--------SGTL-YYT-SN----------------- [58]
Pp_abdA_c104286                   MY-PYVSLS--------PQSSMSV--------TGNL-YYT-SN----------------- [63]
Pp_Antp_c103414_prt               FP-PYDRLEIRPITASSDES-SSP--------PG-P-YYS-Q-CSQQQ--TQNTI----P [110]
Pp_Antp_c105467_g2_i2             FP-PYDRLEIRPITSS-PTS-PSP--------PA-Q-YYS-NPCNQAP--QGPPL----P [98]
Pp_AbdB2_c97115                   HI-PAKRLTP--------NS------------LPVS-YVPSNECSS-------------- [66]
Pp_AbdB1_c106591                  HI-PAKRVPT--------SS------------LAVSAYG-HSDCGAVV--DGTGL----S [86]
Pp_Ubx_c109150_prt                LVPPYH-QA--------------AAR-PAH---EAT-YVD-SA----------------- [51]
Pp-Ubx_MP_NT                      LVPPYP-PQ--------P--STARSSSSTHDN-GTA-Y-P-VD----------------- [55]
Ag_AbdA1_TRINITY_DN79526_c1_g2_i6 MY-PYASLS--------PQSSVAV--------SGTL-YYT-SN----------------- [77]
Ag_AbdA2_gesamt                   ------------------------------------------------------------ [5]
Ag_AbdB1_TRINITY_DN77332_c0_g2_i1 HI-PAKRATG---------S------------LAV-SYG-HPECAV-------------- [55]
Ag_AbdB2_TRINITY_DN47292_c0_g1_i1 ------------------------------------------------------------ [8]
Ag_Antp1_TRINITY_DN75690_c2_g1_i2 FP-PYDRLEIRPITAS-ENS-PSP--------PG-H-YYS-Q-CSQQSPLPQGNM----P [107]
Ag_Antp2_gesamt                   FP-PYDRLEIRPITSS-PNS-PSP--------PG-Q-YYG-NPCNRAP--QGPPL----P [74]
Ag_Ubx1_TRINITY_DN82983_c3_g1_i4  LVPPYS-TQ--------P--GAVAAR-AAH---EAT-YG---D----------------- [55]
Ag_Ubx2_TRINITY_DN59883_c0_g1_i1  LVPPYP-PQ--------P--SSGRSST-AHDTAAAS-YVD-------------------- [75]

Cs_AbdB_new                       DGA--GGVIRHPH---QTQPWG-----TS------P-YDNHSAFE-G-H----------- [82]
Cs_abdA_new                       ------------------------------------------------------------ [60]
Cs_abdA_Wim                       ------------------------------------------------------------ [47]
Cs_AbdB_Wim                       -----PGVIRHGGHNG--QT--GWGQSYT------P--ETHSAFVD--HV---------- [101]
Cs_Ubx1_complete                  ---------------------------------------------------------A-- [58]
Cs_Antp_new                       ---------Q---P--AHQPPQ-----H-------------PQM--S-HPNAYVPQDG-- [123]
Cs_Antp_Wim                       ---------Q---P--AHQAQQ-----P-------------QQL--S-HPNAYVPQDGV- [125]
Cs_Ubx2                           ------------------------------------------------------------ [32]
Pt_abdA_XP_015922000              ------------------------------------------------------------ [50]
Pt_abdA__XP_015930560             ------------------------------------------------------------ [60]
Pt_abdB_A                         GTA--GGVIRHSHHHPATQPWG-----AY---------ENHSAFD-S-HP---------- [107]
Pt_abdB_B                         DTA--SGVIRHGGHNG--QPAGSWGATYS------P--DGHSAFVDAHHV---------- [133]
Pt_Antp_A                         ---------Q---P--AHQTPQ-----H-------------TPL--T-HPNAYVPQDGV- [131]
Pt_Antp_B                         ---------Q---P--AHQPPQ-----H-------------APM--N-HPNAYVPQDG-- [123]
Pt_Ftz                            ---------------------------Q-------QNP----------G----------- [56]
Pt_Ubx_A                          ------------------------------------------------------------ [54]
Pt_Ubx_B                          ---------------------------------------------------------A-- [59]
Pt-ftz                            ---------------------------Q-------QNP----------G----------- [56]
Pp_abdA_c95590                    ------------------------------------------------------------ [58]
Pp_abdA_c104286                   ------------------------------------------------------------ [63]
Pp_Antp_c103414_prt               ---------Q---P--AHQTQQ-----QQQPQHQQQQPQHTNPL--S-HPNAYVPQDQVP [148]
Pp_Antp_c105467_g2_i2             ---------Q---P--AHQPPQ-----H-------------APM--N-HPNAYVPQDG-- [121]
Pp_AbdB2_c97115                   SSVDPSTAIRHN---G--QTWTSSTPAYS------P--ENHSAFD-A-QV---------- [101]
Pp_AbdB1_c106591                  STG--STVIRHSHH--GHQPWG-----YS------P--ENHSAFE-S-HP---------- [117]
Pp_Ubx_c109150_prt                ---------------------------------------------------------S-- [52]
Pp-Ubx_MP_NT                      ---------------------------------------------------------A-- [56]
Ag_AbdA1_TRINITY_DN79526_c1_g2_i6 ------------------------------------------------------------ [77]
Ag_AbdA2_gesamt                   ------------------------------------------------------------ [5]
Ag_AbdB1_TRINITY_DN77332_c0_g2_i1 DTG--GGVIRHSHHAS-QSPWG-----YG------T--DSHSAFD-S-H----------- [86]
Ag_AbdB2_TRINITY_DN47292_c0_g1_i1 -----SGVIRHG-HNG--QPWG----TYS------P--ENHSAFVDT-HH---------- [37]
Ag_Antp1_TRINITY_DN75690_c2_g1_i2 ---------Q---P--AHQP------------------QQHAPL--S-HPNAYVPQDGV- [131]
Ag_Antp2_gesamt                   ---------Q---P--AHQPPQ-----H-------------APM--S-HPNAYVPQDG-- [97]
Ag_Ubx1_TRINITY_DN82983_c3_g1_i4  ---------------------------------------------------------G-- [56]
Ag_Ubx2_TRINITY_DN59883_c0_g1_i1  ---------------------------------------------------------A-- [76]

Cs_AbdB_new                       ---Q------YNHQS------AM------TPGYYYNDR--------DRKP-PIKFWSNSY [112]
Cs_abdA_new                       ---------------------------------------S-DL-----AK-SCRYNSTAQ [74]
Cs_abdA_Wim                       ---------------------------------------A-DF-----AK-SCRYNSGQ- [60]
Cs_AbdB_Wim                       --PQ------YNHQQLCNVRDGV------T-SYYYD---RKPP----QTS-SIKFWSNSY [138]
Cs_Ubx1_complete                  -----TNGGGGG--------------------------GGST-----AAA-ACKLYSNSV [81]
Cs_Antp_new                       -----QNNCRGSPQH-----------------------HDPQ-----QYP-SCKMQPQPV [149]
Cs_Antp_Wim                       -----QQNCRGSPVE-N----------Q---------NMVPQ-----QFP-SCKMQQQQQ [154]
Cs_Ubx2                           ------------------------------------------------------------ [32]
Pt_abdA_XP_015922000              ---------------------------------------A-DF-----AK-SCRYNSTQ- [63]
Pt_abdA__XP_015930560             ---------------------------------------S-DL-----AK-SCRYNSTGQ [74]
Pt_abdB_A                         --SQ------YNQSSLC--RESM------TPSYYYNDHHAR----ADRKP-PIKFWSNTY [146]
Pt_abdB_B                         --PQ------YNHQPLCNVRDSV------AAGYYYNTIDRKPP-----QT-SIKFWSNSY [173]
Pt_Antp_A                         -----QQNCRGSPTE-A----------Q---------SMVPQ-----QFS-SCKLQQQPN [160]
Pt_Antp_B                         -----QNNCRGSPHHDPNGS-----QHP---------NMSPA-----QYP-SCKMQPQPV [158]
Pt_Ftz                            -TIQ------YRST-L---------------------MNTVV-----ETG-DCKMISPSY [81]
Pt_Ubx_A                          -----N----------------------------------GG-----PNG-ACKLYTSGE [69]
Pt_Ubx_B                          -----TNNGNASVAS----------TAA---------AATAA-----AAA-ACKLYSNSV [89]
Pt-ftz                            -TIQ------YRST-L---------------------MNTVV-----ETG-DCKMISPSY [81]
Pp_abdA_c95590                    ---------------------------------------AADL-----AK-SCRYNSTGA [73]
Pp_abdA_c104286                   ---------------------------------------A-DF-----AK-SCRYNSAQA [77]
Pp_Antp_c103414_prt               PPVTVQTNCRGSPTD-P----------Q---------SMVPQ-----HYP-SCKMQNQ-- [180]
Pp_Antp_c105467_g2_i2             -----QNNCRGSPHD-TN-------QHQ---------SMTQA-----QYP-SCKMQPNPV [153]
Pp_AbdB2_c97115                   --PQ------YNH--------GI------SPGYYYSERKTPS-----SST-PIKFWSNTY [133]
Pp_AbdB1_c106591                  --SQ------YNQS-LC--RDGM------SPAYYYNDHHSRSSVTTDRKP-QLKFWPNSY [159]
Pp_Ubx_c109150_prt                -----T-NG-------------------------------VN-----STT-ACKLYPASD [69]
Pp-Ubx_MP_NT                      -----TVNNASS---------------------------TTN-----AAA-PCKLYSNSG [78]
Ag_AbdA1_TRINITY_DN79526_c1_g2_i6 ---------------------------------------A-DL----AAK-SCRYSSN-Q [91]
Ag_AbdA2_gesamt                   ------------------------------------------------------------ [5]
Ag_AbdB1_TRINITY_DN77332_c0_g2_i1 --PQ------YNQT-LCNVRDGM------TTGYYYNDHGTRV--VSDRKP-PIKFWSNTY [128]
Ag_AbdB2_TRINITY_DN47292_c0_g1_i1 --TQ------YNQT-LCNVRDGVTAAAAAAASYYYPDHAARAAAAVDRKPSAIKFWSNSY [88]
Ag_Antp1_TRINITY_DN75690_c2_g1_i2 -----QANCRGSPTD-P----------Q---------TIVPQ-----QYP-SCKLQQA-- [158]
Ag_Antp2_gesamt                   ------QNCRGSPQD-PNGQ------HG---------SLSPA-----QYP-SCKMQPQPP [129]
Ag_Ubx1_TRINITY_DN82983_c3_g1_i4  -----TATSGG----------------S---------AAAAA-----AAA-ACKLYTGSD [80]
Ag_Ubx2_TRINITY_DN59883_c0_g1_i1  -----N-------------------------------TNTNS-----TSA-ACKLYSNSV [94]

Cs_AbdB_new                       DLSS-AG--PSTVA---TTDTC-QT-FQPQSW---------CNYA-PYSG-------R-- [145]
Cs_abdA_new                       -----------------------SNGIDI-S--STGYAFNLQNCGVSSST---------- [98]
Cs_abdA_Wim                       -----------------------SNGLEA-----PGYSFGLQNTGPGA------------ [80]
Cs_AbdB_Wim                       D----AG--PSTVTP-VPTDAC-QS-FGSQTW---------CNYP-PYPG-------T-- [170]
Cs_Ubx1_complete                  S----EG--GSAIFK-PECLAKDQNGFNQ-AV---------KEMASSWPS-G---SVA-- [118]
Cs_Antp_new                       P----HG-----PHP-PQPMGHDPNGAVHGP-----------------------NAMP-- [174]
Cs_Antp_Wim                       Q-------------N-PQPMMQDHNGGVHRPV--------NPDCA--------GNNMHPQ [184]
Cs_Ubx2                           ------------------------------------------------------------ [32]
Pt_abdA_XP_015922000              -----------------------ANGLDG-----PGYSFGLQNAGPGA------------ [83]
Pt_abdA__XP_015930560             -----------------------TNGLDI-S--GTGYAFNLQNCGVSSSTA--------- [99]
Pt_abdB_A                         DLPS-AG--PSTVA---TTDTC-QT-FAPQSW---------CNYA-PYSG-------R-- [179]
Pt_abdB_B                         D----AG--PSTVAP-VPTDAC-QS-FAPQTW---------CNYS-PYSG-------T-- [205]
Pt_Antp_A                         ----------------QQVMMQDPNG-VHRPV--------NPDCA--------ANNMHPQ [187]
Pt_Antp_B                         P----HG-----PPH-QQGLGHDPNGVVHRQV--------NSECGPPP-P-PPPNNMP-- [196]
Pt_Ftz                            T----PP--NSVQ----------------------------------------------- [88]
Pt_Ubx_A                          -----------PTFK-AECLAKETNGFVK-------------DMVTNWPA-M---A---- [96]
Pt_Ubx_B                          S----EG--GSTIFK-PECLAKDQNGFNQ-AV---------KEMA-SWPS-G---SVT-- [125]
Pt-ftz                            T----PP--NSVQ----------------------------------------------- [88]
Pp_abdA_c95590                    -----------------------GNGLDI-S--GSGYAFNLQNCGVAG------------ [95]
Pp_abdA_c104286                   -----------------------ANGLDA-ATAASGYSFNLQNCAAAAAAAV---AAS-- [108]
Pp_Antp_c103414_prt               -----------------QPMMPDPNV-VHQQ---------RADCA--------ATNGYPQ [205]
Pp_Antp_c105467_g2_i2             Q----HG--GPPPPH-QPPMGHDPNGVVHRQ-----------ECGPPP----PPNNMP-- [189]
Pp_AbdB2_c97115                   EVPN-AG--PSTTI---PADACHQS-FAPQTW---------CNYS-PYPS-------R-- [167]
Pp_AbdB1_c106591                  ELPS-AAAASSAVP---STDTC-QS-FVAQSW---------CNYS-PYSS-------R-- [194]
Pp_Ubx_c109150_prt                A----GG-----VFK-AECLAKDQNGFNQ-AV---------KDMA-NWSA-N---ALS-- [102]
Pp-Ubx_MP_NT                      S----DS--GATLFK-PECLAKDQNGFNQ-AV---------KDMATAWPSAG---SLT-- [116]
Ag_AbdA1_TRINITY_DN79526_c1_g2_i6 -----------------------GNGLDI-S--ASSYAFNLQNCGVTSPAA--------- [116]
Ag_AbdA2_gesamt                   ------------------------------------------------------------ [5]
Ag_AbdB1_TRINITY_DN77332_c0_g2_i1 ELPS-AG--PSTVA---STDTC-QT-FAPQTW---------CNYA-PYSG-------R-- [161]
Ag_AbdB2_TRINITY_DN47292_c0_g1_i1 DIPNTGG--PSTVA---PTDTC-QT-FAP------------------------------- [110]
Ag_Antp1_TRINITY_DN75690_c2_g1_i2 ------------------QMNHDPNG-VHRPV--------NPDCA--------NNN---M [180]
Ag_Antp2_gesamt                   P----PP--HPPPQHQQPQMGHDPSAVVHRQV--------NSEC---P----PANSMP-- [166]
Ag_Ubx1_TRINITY_DN82983_c3_g1_i4  A----AG-----VFK-SECLAKEQNGFNQ-AV---------KDMTTNWPA-S---TLS-- [114]
Ag_Ubx2_TRINITY_DN59883_c0_g1_i1  S----EG--GSTIFK-PECLAKDQNGFNQ-AV---------KEMA-SWPS-G---SLT-- [130]

Cs_AbdB_new                       --------H------MEAHHHTAPQSVAYLS--EDR--TRAPIDG-FTHS--DGYTLRTF [184]
Cs_abdA_new                       ------A-AAQA--MM------------------------------------APAQFLPH [113]
Cs_abdA_Wim                       ---------TPT--MM------------------------------------TPSQFFSH [93]
Cs_AbdB_Wim                       ------R-V-----HMEP---HTPQPVTYFT--EDRPRVPGPMDTVYPQTD--TYGLRSF [211]
Cs_Ubx1_complete                  ------G-LRPS--GM------------------------------------GGESMRPF [133]
Cs_Antp_new                       PCQSPAQQSPQQPPQPPP---------Q------------------------QPP-MY-- [198]
Cs_Antp_Wim                       HCQSPVH-SP-Q---------------Q------------------------MYPPNH-- [201]
Cs_Ubx2                           ------------------------------------------------------------ [32]
Pt_abdA_XP_015922000              ---------TPT--MM------------------------------------TPGQFFTH [96]
Pt_abdA__XP_015930560             ------A-AAQA--MM------------------------------------GPAQFLPH [114]
Pt_abdB_A                         --------H------MDH---HGAQSVTYLST-EDR--ARAPMDG-FTHT--DSYTLRTF [216]
Pt_abdB_B                         ------R-VHPG--HMEP---HTPQPVSYFPTAEDRSR--AAMDTVYPQSD--AYGLRSF [249]
Pt_Antp_A                         HCQSPVH-SP-Q---------------Q------------------------MYPPNH-- [204]
Pt_Antp_B                         PCQSPVQ-SPQQ-----------------------------------------PPQMY-- [212]
Pt_Ftz                            ------------------------------------------------------------ [88]
Pt_Ubx_A                          -----------A--RV------------------------------------ANEQMRSF [107]
Pt_Ubx_B                          ------G-LRPS--SM------------------------------------SGDSMRPF [140]
Pt-ftz                            ------------------------------------------------------------ [88]
Pp_abdA_c95590                    ---------PGS--MM------------------------------------TPAQFLTH [108]
Pp_abdA_c104286                   ----G-T-GSGS--MM------------------------------------APSNFFPH [124]
Pp_Antp_c103414_prt               HCHSPVH-SPPQ---------------S------------------------MYPNNH-- [223]
Pp_Antp_c105467_g2_i2             PCQSPVQ-SPQQQ--------------Q------------------------QPPQMY-- [208]
Pp_AbdB2_c97115                   --------VHPS--AVEP---HVPQAVSYFPT-EDRSRLCTSMDGVYTQSDTTTYSLRNF [213]
Pp_AbdB1_c106591                  --------V-PT--HMEP---HAPQPVAYLPS-EDSSRTRGPVEA-FPHP--DTYTLRTF [236]
Pp_Ubx_c109150_prt                ------S-VRQS-GGL------------------------------------TADQMRSF [118]
Pp-Ubx_MP_NT                      ------G-VRSA--SM------------------------------------PGEAMRPF [131]
Ag_AbdA1_TRINITY_DN79526_c1_g2_i6 ------A-AASA--MM------------------------------------APAQFLPH [131]
Ag_AbdA2_gesamt                   ----------------------------------------------------------PH [7]
Ag_AbdB1_TRINITY_DN77332_c0_g2_i1 --------V-PG--PMDP---HAPQPVTYLPA-DER--PRGPVDT-FSHS--DGYTLRTF [201]
Ag_AbdB2_TRINITY_DN47292_c0_g1_i1 ------------------------------------------------------------ [110]
Ag_Antp1_TRINITY_DN75690_c2_g1_i2 HCQSPVH-SPPQ---------------Q------------------------MYPSNH-- [198]
Ag_Antp2_gesamt                   PCQSPVH-SPQQP--------------Q------------------------MYPQ---- [183]
Ag_Ubx1_TRINITY_DN82983_c3_g1_i4  ------S-VRPT--AM------------------------------------TNDAMRSF [129]
Ag_Ubx2_TRINITY_DN59883_c0_g1_i1  ------G-VRPT--SM------------------------------------GGETMRPF [145]

Cs_AbdB_new                       AP-AE-THPQP----------TYVPA-GTVSET--------VVTNP-LEWT--------- [213]
Cs_abdA_new                       PA--------TDLAS-SLSPCSQLGYRQLDPIP----------DVPRYPWMTIAGWTEHS [154]
Cs_abdA_Wim                       PA-------STDLGS-SITNCNQLGIRQLDPIP----------DVPRYPWMSIAG----- [130]
Cs_AbdB_Wim                       PT--D-VHCPT----------TYVQT-ASGSEA-------MTTTNP-LEWT--------- [240]
Cs_Ubx1_complete                  PA--E-NSATPRVTD-AWSTCCQSTP-PMAQAP----------ANAFYPWMAIAGWC--- [175]
Cs_Antp_new                       ----Q-NHGGPPPN---QQQVQQQQQQQVQPPQ------PGNMPSPLYPWMRS------- [237]
Cs_Antp_Wim                       ----V-P----------QQPPN-QNVNQVQSP--------SGGPSPLYPWMRS------- [230]
Cs_Ubx2                           -------------------------------------------------SHLNQG----- [38]
Pt_abdA_XP_015922000              PA-------STDLSS-SITSCNQLGMRQLDPIP----------DVPRYPWMSIAG----- [133]
Pt_abdA__XP_015930560             PA--------TDLAS-SLSPCSQLGYRQLDPIP----------DVPRYPWMTIAGWTEHS [155]
Pt_abdB_A                         AA-AE-NHPQP----------TYVPA-V--SET--------VVTNP-LEWT--------- [243]
Pt_abdB_B                         PT--D-VHCPT----------TYVQS-GTGGDP-------MTTTNP-LEWT--------- [278]
Pt_Antp_A                         ----V-Q----------QQPPNPQNVNQVQPA--------SGGPSPLYPWMRS------- [234]
Pt_Antp_B                         ----Q-NHGGPPPNQ-Q---V--QQQQQVQPPQ------GGNMPSPLYPWMRS------- [248]
Pt_Ftz                            ----------FDVPSSVVTPVSENNRPGVSTSPEVEQKQQTNTTKNAFPWMKTHSD---- [134]
Pt_Ubx_A                          AS--E-NSVTPRANE-SWQQCCQSSP-TIGQTQ----------SNTFYPWMAVQG----- [147]
Pt_Ubx_B                          PT--D-NSAAPRVTD-AWSTCCQSTP-PMAQAP----------ANAFYPWMAIAGWC--- [182]
Pt-ftz                            ----------FDVPSSVVTPVSENNRPGVSTSPEVEQKQQTNTTKNAFPWMKTHSD---- [134]
Pp_abdA_c95590                    PA--------SDLAS-TLSPCSQLGYRQLDPLP----------DVPRYPWMSIAGWTD-S [148]
Pp_abdA_c104286                   PA-------STDLGA-SITSCSQLGMRQLEQMP----------DVPRYPWMTIAG----- [161]
Pp_Antp_c103414_prt               ----P-NHVNHVNAQ--QQPPP-QQQNQVQPPP------PGGGPSPLYPWMRS------- [262]
Pp_Antp_c105467_g2_i2             ----Q-NHAGPPPQP-SQQQVQAQQVQQPPPPP------GGNMPSPLYPWMRS------- [249]
Pp_AbdB2_c97115                   PA--E-VHCPS----------TYVQQ-ATVGEP-------MTTTNP-LEWT--------- [242]
Pp_AbdB1_c106591                  AS-AE-VHSQP----------TYVPA-GAVTEP--------TATNP-LEWT--------- [265]
Pp_Ubx_c109150_prt                QQGGESAVASPRANEAAWSQCCQNSP-AAAQTP----------TNAFYPWMAIAG----- [162]
Pp-Ubx_MP_NT                      PT--D-NTGATRVSD-AWSTCCQNTT-AMAQAP----------ANAFYPWMAIAGWC--- [173]
Ag_AbdA1_TRINITY_DN79526_c1_g2_i6 PA--------TDLAS-TISPCSQLGYRQLDPIP----------DVPRYPWMTIAGWTEHS [172]
Ag_AbdA2_gesamt                   PA-------SADLGS-SLTSCSQLGMRQLEAIP----------DVPRYPWMSIAAMN--- [46]
Ag_AbdB1_TRINITY_DN77332_c0_g2_i1 TG-AE-SHTQ-----------AYAPA-GTVTDA--------VSTNP-LEWT--------- [229]
Ag_AbdB2_TRINITY_DN47292_c0_g1_i1 ------------------------------------------------------------ [110]
Ag_Antp1_TRINITY_DN75690_c2_g1_i2 ----V----AA------TN-PP-NAVNQVQPPP------TTGGPSPLYPWMRS------- [229]
Ag_Antp2_gesamt                   ----Q-NHNGPPPN---QQPVQQQPVQQ-PPPP------GGNMPSPLYPWMRS------- [221]
Ag_Ubx1_TRINITY_DN82983_c3_g1_i4  AG--E-APTAPRVSD-AWSQCCQNPP-PIAQNP---------AANAFYPWMAIAG----- [170]
Ag_Ubx2_TRINITY_DN59883_c0_g1_i1  NA--D-NATSPRVTD-AWSTCCQNTT-AMAQAP----------ANAFYPWMAIAGWC--- [187]

Cs_AbdB_new                       ----------GN-VTVRKKRKPYSKFQTLELEKEFLFNAYVSKQKRWELARNLNLTERQV [262]
Cs_abdA_new                       LHAGYRSLRSPNGCPRRRGRQTYTRFQTLELEKEFHFNHYLTRRRRIEIAHALCLTERQI [214]
Cs_abdA_Wim                       ----------PNGCPRRRGRQTYTRFQTLELEKEFHFNHYLTRRRRIEIAHALCLTERQI [180]
Cs_AbdB_Wim                       ----------GT-VTVRKKRKPYSKFQTLELEKEFLFNAYVSKQKRWELARNLNLTERQV [289]
Cs_Ubx1_complete                  ----------AN-GLRRRGRQTYTRYQTLELEKEFHTNHYLTRRRRIEMAHALCLTERQI [224]
Cs_Antp_new                       ------------QFERKRGRQTYTRYQTLELEKEFHFNRYLTRRRRIEIAHALCLTERQI [285]
Cs_Antp_Wim                       ------------QFERKRGRQTYTRYQTLELEKEFHFNRYLTRRRRIEIAHALCLTERQI [278]
Cs_Ubx2                           ----------AN-GVRRRGRQTYTRYQTLELEKEFHTNHYLTRRRRIEMAHSLCLTERQI [87]
Pt_abdA_XP_015922000              ----------PNGCPRRRGRQTYTRFQTLELEKEFHFNHYLTRRRRIEIAHALCLTERQI [183]
Pt_abdA__XP_015930560             LHAGYRSLRSPNGCPRRRGRQTYTRFQTLELEKEFHFNHYLTRRRRIEIAHALCLTERQI [215]
Pt_abdB_A                         ----------GN-VTVRKKRKPYSKFQTLELEKEFLFNAYVSKQKRWELARNLNLTERQV [292]
Pt_abdB_B                         ----------GT-VTVRKKRKPYSKFQTLELEKEFLFNAYVSKQKRWELARNLNLTERQV [327]
Pt_Antp_A                         ------------QFERKRGRQTYTRYQTLELEKEFHFNRYLTRRRRIEIAHTLCLTERQI [282]
Pt_Antp_B                         ------------QFERKRGRQTYTRYQTLELEKEFHFNRYLTRRRRIEIAHALCLTERQI [296]
Pt_Ftz                            ----------TN-PGPKRSRQTYTRYQTLELEKEFHLTRYLTRKRRVEIAHTLGLTERQI [183]
Pt_Ubx_A                          ----------PN-GMRRRGRQTYTRYQTLELEKEFHTNHYLTRRRRIEMAHSLCLTERQI [196]
Pt_Ubx_B                          ----------AN-GLRRRGRQTYTRYQTLELEKEFHTNHYLTRRRRIEMAHALCLTERQI [231]
Pt-ftz                            ----------TN-PGPKRSRQTYTRYQTLELEKEFHLTRYLTRKRRVEIAHTLGLTERQI [183]
Pp_abdA_c95590                    LHAGYRSLRSPNGCPRRRGRQTYTRFQTLELEKEFHFNHYLTRRRRIEIAHALCLTERQI [208]
Pp_abdA_c104286                   ----------PNGCPRRRGRQTYTRFQTLELEKEFHFNHYLTRRRRIEIAHALCLTERQI [211]
Pp_Antp_c103414_prt               ------------QFERKRGRQTYTRYQTLELEKEFHFNKYLTRRRRIEIAHALCLTERQI [310]
Pp_Antp_c105467_g2_i2             ------------QFERKRGRQTYTRYQTLELEKEFHFNRYLTRRRRIEIAHALCLTERQI [297]
Pp_AbdB2_c97115                   ----------GT-VTIRKKRKPYSKFQTLELEKEFLFNAYVSKQKRWELARNLNLTERQV [291]
Pp_AbdB1_c106591                  ----------GN-VTVRKKRKPYSKFQTLELEKEFLFNAYVSKQKRWELARNLNLTERQV [314]
Pp_Ubx_c109150_prt                ----------AN-GLRRRGRQTYTRYQTLELEKEFHSSHYLTRRRRIEMAHALCLTERQI [211]
Pp-Ubx_MP_NT                      ----------AN-GLRRRGRQTYTRYQTLELEKEFHTNHYLTRRRRIEMAHALCLTERQI [222]
Ag_AbdA1_TRINITY_DN79526_c1_g2_i6 LHAGYRSLRSPNGCPRRRGRQTYTRFQTLELEKEFHFNHYLTRRRRIEIAHALCLTERQI [232]
Ag_AbdA2_gesamt                   -------FAGPNGCPRRRGRQTYTRFQTLELEKEFHFNHYLTRRRRIEIAHALCLTERQI [99]
Ag_AbdB1_TRINITY_DN77332_c0_g2_i1 ----------GN-VTVRKKRKPYSKFQTLELEKEFLFNAYVSKQKRWELARNLNLTERQV [278]
Ag_AbdB2_TRINITY_DN47292_c0_g1_i1 --------------------QTWCNYTPY------------------------------- [119]
Ag_Antp1_TRINITY_DN75690_c2_g1_i2 ------------QFERKRGRQTYTRYQTLELEKEFHFNRYLTRRRRIEIAHALCLTERQI [277]
Ag_Antp2_gesamt                   ------------QFERKRGRQTYTRYQTLELEKEFHFNRYLTRRRRIEIAHALCLTERQI [269]
Ag_Ubx1_TRINITY_DN82983_c3_g1_i4  ----------AN-GLRRRGRQTYTRYQTLELEKEFHTNHYLTRRRRIEMAHALCLTERQI [219]
Ag_Ubx2_TRINITY_DN59883_c0_g1_i1  ----------AN-GLRRRGRQTYTRYQTLELEKEFHTNHYLTRRRRIEMAHALCLTERQI [236]

Cs_AbdB_new                       KIWFQNRRMKSKKNSQRNTENNQ-NNN--------------------------------- [288]
Cs_abdA_new                       KIWFQNRRMKLKKELRAVKEINE-QARLEAK-LKDQDDGK---RKNSSATG-NADKKDST [268]
Cs_abdA_Wim                       KIWFQNRRMKLKKEMRAVKEINE-QARMESK-VKEEDK-D---KDNKER----------- [223]
Cs_AbdB_Wim                       KIWFQNRRMKSKKTSQRNAENNQ-NNT--------------------------------- [315]
Cs_Ubx1_complete                  KIWFQNRRMKLKKEIQAIKELNE-QERQAQA-AKLAAHQK---S---------------- [263]
Cs_Antp_new                       KIWFQNRRMKWKKENKAKLEAGL-AIG--------------------------------- [311]
Cs_Antp_Wim                       KIWFQNRRMKWKKENKAKEPAAGFIMG--------------------------------- [305]
Cs_Ubx2                           KIWFQNRRMKLKKEAQAIKELNE-QERQAQA-AKTASTST---VSS-------------- [128]
Pt_abdA_XP_015922000              KIWFQNRRMKLKKEMRAVKEINE-QARMESSKVKEEDK-D---KNGVDHQAKREDRKSSS [238]
Pt_abdA__XP_015930560             KIWFQNRRMKLKKELRAVKEINE-QARLEAK-LKDQDDSK---RKNSTSSSSTGDKKDSS [270]
Pt_abdB_A                         KIWFQNRRMKSKKNSQRNSENNQ-NNN--------------------------------- [318]
Pt_abdB_B                         KIWFQNRRMKSKKTSQRNAENNQ-NNT--------------------------------- [353]
Pt_Antp_A                         KIWFQNRRMKWKKENKSKMEAGL-VMG--------------------------------- [308]
Pt_Antp_B                         KIWFQNRRMKWKKENKAKLEAGL-AMG--------------------------------- [322]
Pt_Ftz                            KIWFQNRRMKAKKENKFPNPVPS-TSPLSNP-NCDPDLPEILQNKQT-LMHISGFK---- [236]
Pt_Ubx_A                          KIWFQNRRMKLKKEIQAIKELNE-QERQSQQ-AKATTTVS---TNS-N-------MTHS- [242]
Pt_Ubx_B                          KIWFQNRRMKLKKEIQAIKELNE-QERQAQA-AKLAAHQK---S---------------- [270]
Pt-ftz                            KIWFQNRRMKAKKENKFPNPVPS-TSPLSNP-NCDPDLPEILQNKQT-LMHISGFK---- [236]
Pp_abdA_c95590                    KIWFQNRRMKLKKELRAVKEINE-QARLEAK-LKDQDSKD---RKGTTSSCSTSEKKESS [263]
Pp_abdA_c104286                   KIWFQNRRMKLKKELRAVKEINE-QARMDSSK-DKDDK-D---KNGNI-DIKKDDKKNEH [264]
Pp_Antp_c103414_prt               KIWFQNRRMKWKKENKAKMEAGM-VMG--------------------------------- [336]
Pp_Antp_c105467_g2_i2             KIWFQNRRMKWKKENKAKLEAGL-AMG--------------------------------- [323]
Pp_AbdB2_c97115                   KIWFQNRRMKSKKTSQRNTENNQ-NNT--------------------------------- [317]
Pp_AbdB1_c106591                  KIWFQNRRMKSKKNSQRNAENNQ-NNN--------------------------------- [340]
Pp_Ubx_c109150_prt                KIWFQNRRMKLKKEIQAIKELNE-QERQAQA-AKAAITTG---GSSGN-------AQ--- [256]
Pp-Ubx_MP_NT                      KIWFQNRRMKLKKEIQAIKELNE-QERQAQA-AKMAAQQP---K---------------- [261]
Ag_AbdA1_TRINITY_DN79526_c1_g2_i6 KIWFQNRRMKLKKELRAVKEINE-QARLEAK-LKDQDDSK---KKGASGSS-E-KKEISS [285]
Ag_AbdA2_gesamt                   KIWFQNRRMKLKKGNACRQR-D-------------------------------------- [120]
Ag_AbdB1_TRINITY_DN77332_c0_g2_i1 KIWFQNRRMKSKKNSQRNVENTQ-NNH--------------------------------- [304]
Ag_AbdB2_TRINITY_DN47292_c0_g1_i1 ------------------------------------------------------------ [119]
Ag_Antp1_TRINITY_DN75690_c2_g1_i2 KIWFQNRRMKWKKENKAKIESGL-IMG--------------------------------- [303]
Ag_Antp2_gesamt                   KI---------------------------------------------------------- [271]
Ag_Ubx1_TRINITY_DN82983_c3_g1_i4  KIWFQNRRMKLKKEIQAIKELNE-QERQAQA-AKAAAIQP---QQST---------T--- [262]
Ag_Ubx2_TRINITY_DN59883_c0_g1_i1  KIWFQNRRMKLKKEIQAIKELNE-QERQAQA-AKLAAQQK---SQQQ------------- [278]

Cs_AbdB_new                       -------------------------N----------TV--VNA----------------- [294]
Cs_abdA_new                       I----GKDQHVDKIKHD-VDGDSRG-RRESIQDEDNDSRNSTNTDISTTSVGDIVDTSPG [322]
Cs_abdA_Wim                       ----------------------------------------KTDIINS------------- [230]
Cs_AbdB_Wim                       -------------------------N----------TA--NNS----------------- [321]
Cs_Ubx1_complete                  STT---------------------------------SG--GNN----------------- [271]
Cs_Antp_new                       -------------------------P----------------T--------------PPE [316]
Cs_Antp_Wim                       ----------------------------------------------------------TE [307]
Cs_Ubx2                           --N---------------------------------SN--SNN----------------- [134]
Pt_abdA_XP_015922000              --------------------------------------EHPPSIITS------------- [247]
Pt_abdA__XP_015930560             SSSTISKDHHLDKVKHD-ADDDTRG-RRESLQDDDNDSRNSTNTDISTTSVGDIVDTSPG [328]
Pt_abdB_A                         -------------------------N----------TV--VNA----------------- [324]
Pt_abdB_B                         -------------------------N----------TT--NNN----------------- [359]
Pt_Antp_A                         -------------------------P----------------G--------------GPE [313]
Pt_Antp_B                         -------------------------P----------------T--------------PPE [327]
Pt_Ftz                            -------------LSHD-SSKD-------------------------------------- [244]
Pt_Ubx_A                          SST---------------------------------TN--SNP----------------- [250]
Pt_Ubx_B                          STS---------------------------------SG--GNN----------------- [278]
Pt-ftz                            -------------LSHD-SSKD-------------------------------------- [244]
Pp_abdA_c95590                    SSK----DL-IDKSKRDGLEGLDLGPRRDGLR-DDDDSNNSTNTNVSTTSVGDIVDHSPP [317]
Pp_abdA_c104286                   -------------LH-----------------------HHHATVGLL------------- [275]
Pp_Antp_c103414_prt               -------------------------P----------------N--------------GPE [341]
Pp_Antp_c105467_g2_i2             -------------------------P----------------T--------------PPE [328]
Pp_AbdB2_c97115                   -------------------------N----------TS--GG------------------ [322]
Pp_AbdB1_c106591                  -------------------------N----------TL--ANT----------------- [346]
Pp_Ubx_c109150_prt                NGG---------------------------------SS--GNS-SAK------------- [267]
Pp-Ubx_MP_NT                      GQQ---------------------------------TS--GNA----------------- [269]
Ag_AbdA1_TRINITY_DN79526_c1_g2_i6 SSSSSSKDQ-SRQEKEK-ISVDDRG-HRESVQDENDDSRHSTNTDISTSSIGDIVDKSPE [342]
Ag_AbdA2_gesamt                   ------------------------------------------------------------ [120]
Ag_AbdB1_TRINITY_DN77332_c0_g2_i1 -------------------------N----------SA--A-T----------------- [309]
Ag_AbdB2_TRINITY_DN47292_c0_g1_i1 ------------------------------------------------------------ [119]
Ag_Antp1_TRINITY_DN75690_c2_g1_i2 -------------------------P----------------G--------------GPE [308]
Ag_Antp2_gesamt                   ------------------------------------------------------------ [271]
Ag_Ubx1_TRINITY_DN82983_c3_g1_i4  STT---------------------------------TT--KTT----------------- [270]
Ag_Ubx2_TRINITY_DN59883_c0_g1_i1  STP---------------------------------ST--GAS----------------- [286]

Cs_AbdB_new                       --------N-GQTIAQSVK [304]
Cs_abdA_new                       VDRLVARPLIPSSDEASLP [341]
Cs_abdA_Wim                       ----PTSIILEDKIRNPKP [245]
Cs_AbdB_Wim                       -----SNSQQHSAAAKLSA [335]
Cs_Ubx1_complete                  -----AN-NNDSTASATKT [284]
Cs_Antp_new                       L------T-H--LGEHPPQ [326]
Cs_Antp_Wim                       L-----VH-HLDRPPMTSV [320]
Cs_Ubx2                           ----TPTKDGSTPLTATKT [149]
Pt_abdA_XP_015922000              ----PTSLILEDKIRNPKP [262]
Pt_abdA__XP_015930560             VDRLVARPLIPSSDEASLP [347]
Pt_abdB_A                         --------N-GQTIAQSVK [334]
Pt_abdB_B                         -----SNSQQHNTASKISV [373]
Pt_Antp_A                         L-----VHHHLDRPPMTSV [327]
Pt_Antp_B                         L------T-H--LGEHPQQ [337]
Pt_Ftz                            -----GMFFLPQQRETILT [258]
Pt_Ubx_A                          ----AKNVDVSAPISATKT [265]
Pt_Ubx_B                          -----AN-NNDSTASATKT [291]
Pt-ftz                            -----GMFFLPQQRETILT [258]
Pp_abdA_c95590                    DVRMPARPLVPSSDEASLP [336]
Pp_abdA_c104286                   ----NPPLLIDDRNRSPKA [290]
Pp_Antp_c103414_prt               L------H-HLDRPPMTAV [353]
Pp_Antp_c105467_g2_i2             L------T-H--LSDHGPQ [338]
Pp_AbdB2_c97115                   ---------TASGNSKIPV [332]
Pp_AbdB1_c106591                  --------N-G--QGPIVK [354]
Pp_Ubx_c109150_prt                ----TSPVVEGTTVISAKT [282]
Pp-Ubx_MP_NT                      -----NA-GADSTAAANKT [282]
Ag_AbdA1_TRINITY_DN79526_c1_g2_i6 -ESLAMRPVIPSSDEASLP [360]
Ag_AbdA2_gesamt                   -----------QRAGSYGV [128]
Ag_AbdB1_TRINITY_DN77332_c0_g2_i1 --------N--GQTTTAVK [318]
Ag_AbdB2_TRINITY_DN47292_c0_g1_i1 ---------SGRVHGHIDP [129]
Ag_Antp1_TRINITY_DN75690_c2_g1_i2 L------A-H--HMERPPQ [318]
Ag_Antp2_gesamt                   ------------------- [271]
Ag_Ubx1_TRINITY_DN82983_c3_g1_i4  -----AIDAVTTTPVDAKT [284]
Ag_Ubx2_TRINITY_DN59883_c0_g1_i1  -----ATSESSAAAAKTYG [300]

;
END;
